# Supplementary material for: Application of a new multi-element integrated teaching mode based on bite-sized teaching, flipped classroom, and MOOC in clinical teaching of obstetrics and gynaecology
Source: BMC Med Educ. 2023 Nov 1;23:820. doi: 10.1186/s12909-023-04494-9 (PMC10621109; doi:10.1186/s12909-023-04494-9)
Supplement: Supplementary file 1 — Supplementary Material 1 [file 12909_2023_4494_MOESM1_ESM.xlsx]

## Sheet: Sheet1
The original data of average scores between the two teaching mode in each semester
Group A(1-48)	The first semester（Group A new mode ）		The second semester（Group A traditional mode）		Group B(49-96)	The first semester（Group B traditional mode）		The second semester（Group B new mode）
	theoretical score	clinic practical score	theoretical score	clinic practical score		theoretical score	clinic practical score	theoretical score	clinic practical score
1	38	39	40	38	49	43	45	45	44
2	45	42	42	39	50	42	44	46	48
3	46	43	37	42	51	43.5	42	39	45
4	37	42	38	41	52	42.5	43	40	42
5	42	45	36	38	53	45	46	47.5	45
6	43	42	35	40	54	45.5	47	48	48
7	48.5	45	38	43	55	44.5	46	44.5	46
8	47.5	44	38	37	56	47	40	39.5	43
9	47	45	45.5	43	57	38	41	43	45
10	46.5	47	47	41	58	37.5	46	42	47
11	44.5	45	46	39	59	39.5	47	46	39
12	45.5	48	44	41	60	36	40	45	43
13	46	46	42	45	61	38.5	44	46	42
14	37	44	41.5	42	62	40.5	46	41	46
15	48	45	37	38	63	43.5	39	43	45
16	39	46	36	41	64	42.5	43	46.5	47
17	47	46	39	41	65	40	45	47	43
18	38	47	42	41	66	47	46	42.5	45
19	45.5	49	44.5	45	67	40.5	46	47.5	47
20	46.5	39	46.5	46	68	43	44	44	45
21	39.5	47	45	46	69	41.5	45	46	45
22	44.5	46	44	43	70	42.5	47	44	42
23	46	44	42.5	40	71	47	45	41.5	44
24	48	46	46	45	72	42.5	39	42	43
25	37	43	42	45	73	38.5	43	40	43
26	40	46	41	39	74	45	43	41	47
27	45.5	43	40.5	43	75	42	47	45	38
28	42	45	39.5	38	76	45	46	48	43
29	48	46	39	45	77	42	41	42	45
30	40.5	42	44	39	78	40	39	46	43
31	39.5	43	40.5	45	79	39.5	40	47	43
32	40.5	46	41.5	47	80	43	45	41	44
33	41.5	45	42.5	43	81	45	42	46.5	44
34	42.5	46	47	42	82	39	37	45.5	46
35	48.5	47	44.5	45	83	45	43	42	43
36	44.5	48	46	46	84	40	42	45	41
37	41.5	49	45	47	85	39.5	45	48.5	43
38	43	43	47.5	46	86	40	43	47	44
39	41	47	40.5	43	87	38	41	42	43
40	43	47	42.5	40	88	37	42	45	41
41	46	48	39	39	89	41.5	45	47	43
42	48.5	44	41.5	43	90	39.5	42	46	40
43	47	47	42.5	38	91	45	45	48	42
44	42.5	48	44	38	92	46	41	46.5	44
45	43	46	48	44	93	45	42	45	47
46	46.5	45	45.5	40	94	46.5	45	41	40
47	45.5	42	44	41	95	44.5	46	39	45
48	47	39	47.5	42	96	40	41	46	41
