# Supplementary material for: Application of a new multi-element integrated teaching mode based on bite-sized teaching, flipped classroom, and MOOC in clinical teaching of obstetrics and gynaecology
Source: BMC Med Educ. 2023 Nov 1;23:820. doi: 10.1186/s12909-023-04494-9 (PMC10621109; doi:10.1186/s12909-023-04494-9)
Supplement: Supplementary file 2 — Supplementary Material 2 [file 12909_2023_4494_MOESM2_ESM.xlsx]

## Sheet: Sheet1
The original data of basic situation of two groups of students
Group A(1-48)						Group B(49-96)
	age	gender	school performance				age	gender	school performance
1	21	female	85			49	22	female	78
2	22	female	82			50	22	female	90
3	21	male	80			51	21	male	82
4	23	male	78			52	21	female	85
5	21	female	81			53	21	female	80
6	23	male	88			54	23	male	81
7	20	female	79			55	22	female	81
8	21	female	89			56	21	female	84
9	22	male	90			57	22	female	85
10	21	female	81			58	21	male	86
11	22	female	81			59	21	female	79
12	22	female	87			60	22	male	80
13	21	female	90			61	21	female	90
14	22	female	83			62	22	female	88
15	22	male	84			63	21	female	79
16	23	male	85			64	22	male	87
17	22	female	88			65	21	female	85
18	21	female	85			66	22	male	81
19	21	male	83			67	21	female	87
20	22	female	81			68	23	male	81
21	21	female	88			69	21	female	83
22	22	male	90			70	23	female	89
23	22	female	78			71	20	male	88
24	22	female	79			72	21	female	83
25	22	male	83			73	22	female	87
26	21	female	89			74	21	male	82
27	22	female	85			75	22	male	83
28	22	male	84			76	21	female	86
29	20	male	85			77	22	female	82
30	22	female	83			78	22	male	85
31	22	female	82			79	22	female	82
32	21	female	83			80	21	male	78
33	22	male	86			81	21	male	79
34	22	male	81			82	22	female	87
35	21	female	87			83	21	female	83
36	23	male	83			84	22	male	86
37	22	female	85			85	21	female	78
38	24	male	86			86	21	female	86
39	22	female	88			87	22	male	83
40	22	male	83			88	21	female	81
41	22	male	82			89	22	male	76
42	23	female	80			90	21	female	82
43	21	female	81			91	22	female	83
44	22	male	78			92	22	male	80
45	22	male	80			93	21	female	83
46	21	female	82			94	21	male	80
47	22	male	83			95	22	male	83
48	22	female	80			96	21	male	81
